# Supplementary material for: Characterization of a Novel Bat Adenovirus Isolated from Straw-Colored Fruit Bat (Eidolon helvum)
Source: Viruses. 2017 Dec 4;9(12):371. doi: 10.3390/v9120371 (PMC5744146; doi:10.3390/v9120371)
Supplement: Supplementary file 1 [file viruses-09-00371-s001.zip]

Archive with 12 entries (8 files):
- viruses-246341 supplementary/
- viruses-246341 supplementary/Supplementary_materials/
- viruses-246341 supplementary/Supplementary_materials/.DS_Store
- viruses-246341 supplementary/Supplementary_materials/Figure S1 Caption.docx
- viruses-246341 supplementary/Supplementary_materials/Figure_S1.tiff
- viruses-246341 supplementary/Supplementary_materials/Table_S1.docx
- viruses-246341 supplementary/__MACOSX/
- viruses-246341 supplementary/__MACOSX/Supplementary_materials/
- viruses-246341 supplementary/__MACOSX/Supplementary_materials/._.DS_Store
- viruses-246341 supplementary/__MACOSX/Supplementary_materials/._Figure_S1.tiff
- viruses-246341 supplementary/__MACOSX/Supplementary_materials/._Figure_S1_Caption.docx
- viruses-246341 supplementary/__MACOSX/Supplementary_materials/._Table_S1.docx
